# Supplementary material for: In silico design and validation of high-affinity RNA aptamers for SARS-CoV-2 comparable to neutralizing antibodies
Source: eLife. 2026 Jul 14;14:RP107785. doi: 10.7554/eLife.107785 (PMC13368180; doi:10.7554/eLife.107785)
Supplement: Figure 5—figure supplement 1—source data 2. [file elife-107785-fig5-figsupp1-data2.zip]

Archive with 2 entries (2 files):
- FigS10-Rep1.tif
- FigS10-Rep2.tif
